# Supplementary material for: Taxonomic note of Parnassia (Celastraceae) in China: a reassessment of Subsect. Xiphosandra
Source: PhytoKeys. 2018 Dec 20;(114):43–54. doi: 10.3897/phytokeys.114.30551 (PMC6308226; doi:10.3897/phytokeys.114.30551)
Supplement: XML Treatment for Parnassia delavayi [file phytokeys.114.30551-treatment1.xml]

<!DOCTYPE tp:taxon-treatment
  PUBLIC "-//TaxonX//DTD Taxonomic Treatment Publishing DTD v0 20100105//EN" "tax-treatment-NSO.dtd">
<tp:taxon-treatment xmlns:tp="http://www.plazi.org/taxpub"><tp:treatment-meta><kwd-group><label>Taxon classification</label><kwd><named-content xmlns:xlink="http://www.w3.org/1999/xlink" content-type="kingdom">Plantae</named-content></kwd><kwd><named-content xmlns:xlink="http://www.w3.org/1999/xlink" content-type="order">Celastrales</named-content></kwd><kwd><named-content xmlns:xlink="http://www.w3.org/1999/xlink" content-type="family">Celastraceae</named-content></kwd></kwd-group><mixed-citation publication-type="journal"><person-group><name><surname>Yu</surname><given-names>Huiying</given-names></name><name><surname>Guo</surname><given-names>Feiyi</given-names></name><name><surname>Shu</surname><given-names>Yumin</given-names></name><name><surname>Zhang</surname><given-names>Zhixiang</given-names></name></person-group><article-title>Taxonomic note of <italic><tp:taxon-name><tp:taxon-name-part taxon-name-part-type="genus" reg="Parnassia">Parnassia</tp:taxon-name-part></tp:taxon-name></italic> (<tp:taxon-name><tp:taxon-name-part taxon-name-part-type="family">Celastraceae</tp:taxon-name-part></tp:taxon-name>) in China: a reassessment of Subsect. <tp:taxon-name><tp:taxon-name-part taxon-name-part-type="subsection" reg="Xiphosandra">Xiphosandra</tp:taxon-name-part></tp:taxon-name></article-title><source>PhytoKeys</source><day>20</day><month>12</month><year>2018</year><volume>2018</volume><issue>114</issue><fpage>43</fpage><lpage>54</lpage><pub-id pub-id-type="doi">10.3897/phytokeys.114.30551</pub-id></mixed-citation></tp:treatment-meta><tp:nomenclature><tp:taxon-name>
            <tp:taxon-name-part taxon-name-part-type="genus" reg="Parnassia">Parnassia</tp:taxon-name-part>
            <tp:taxon-name-part taxon-name-part-type="species" reg="delavayi">delavayi</tp:taxon-name-part>
          </tp:taxon-name><tp:taxon-authority>Franchet, 1896: 267</tp:taxon-authority><xref ref-type="fig" rid="F2">Fig. 2</xref><tp:nomenclature-citation-list><tp:nomenclature-citation><tp:taxon-name>
                <tp:taxon-name-part taxon-name-part-type="genus" reg="Parnassia"/>
                <tp:taxon-name-part taxon-name-part-type="species" reg="brevistyla"/>
              </tp:taxon-name><comment>=<tp:taxon-name><tp:taxon-name-part taxon-name-part-type="genus" reg="Parnassia">Parnassia</tp:taxon-name-part><tp:taxon-name-part taxon-name-part-type="species" reg="brevistyla">brevistyla</tp:taxon-name-part></tp:taxon-name> (Brieg.) Hand.-Mazz., 1931: 434. Syn. nov. </comment></tp:nomenclature-citation><tp:nomenclature-citation><tp:taxon-name>
                <tp:taxon-name-part taxon-name-part-type="genus" reg="Parnassia"/>
                <tp:taxon-name-part taxon-name-part-type="species" reg="delavayi"/>
                <tp:taxon-name-part taxon-name-part-type="variety" reg="brevistyla"/>
              </tp:taxon-name><comment>≡<tp:taxon-name><tp:taxon-name-part taxon-name-part-type="genus" reg="Parnassia">Parnassia</tp:taxon-name-part><tp:taxon-name-part taxon-name-part-type="species" reg="delavayi">delavayi</tp:taxon-name-part><tp:taxon-name-part taxon-name-part-type="authority">Franch.</tp:taxon-name-part><tp:taxon-name-part taxon-name-part-type="infraspecific-rank">var.</tp:taxon-name-part><tp:taxon-name-part taxon-name-part-type="variety" reg="brevistyla">brevistyla</tp:taxon-name-part></tp:taxon-name> Brieger, 1922: 400. Syn. nov. Type: China. Tibet, ‘<italic>Beju-Batang, Nadelwalder bei Chieda am Anstieg zum Passe Mala</italic>’, 3500 m alt. (syntypes: not located); China. Schenhsi, Qingling, Taibaishan, Tempels Wan-schuen-gou, 2600 m alt., <italic>s.n. 2720</italic> (syntypes: not located). </comment></tp:nomenclature-citation><tp:nomenclature-citation><tp:taxon-name>
                <tp:taxon-name-part taxon-name-part-type="genus" reg="Parnassia"/>
                <tp:taxon-name-part taxon-name-part-type="species" reg="leptophylla"/>
              </tp:taxon-name><comment>=<tp:taxon-name><tp:taxon-name-part taxon-name-part-type="genus" reg="Parnassia">Parnassia</tp:taxon-name-part><tp:taxon-name-part taxon-name-part-type="species" reg="leptophylla">leptophylla</tp:taxon-name-part></tp:taxon-name> Hand.-Mazz., 1941: 120. Syn. nov. (Fig. <xref ref-type="fig" rid="F3">3</xref>). Type: China. Sichuan, Baoxing, <italic>KL Chu 3231</italic> (lectotype designated by <xref ref-type="bibr" rid="B18">Shu et al. 2017</xref>: PE00866146!; isolectotypes: IBSC0145403!, PE00865960!, SZ00179815!). Fig. <xref ref-type="fig" rid="F3">3</xref>. </comment></tp:nomenclature-citation></tp:nomenclature-citation-list></tp:nomenclature><tp:treatment-sec sec-type="material" id="SECID0E33AE"><title>Type.</title><p>CHINA. Yunnan, Eryuan (Lan-kong), Hee Chanmen, 2800 m alt., 16 August 1883, <italic>Delavay 217</italic> (lectotype designated by <xref ref-type="bibr" rid="B18">Shu et al. 2017</xref>: P05556394!; isolectotypes: P00709355!, P00709356!, P05556395!, P06392624!); CHINA. Yunnan, Eryuan, Lanho, Yanginchan, 7 August 1883, <italic>Delavay 130</italic> (syntypes: P00709357!, P00709358!, P06392623!)</p></tp:treatment-sec><tp:treatment-sec sec-type="description" id="SECID0EK4AE"><title>Description.</title><p>Stems 1–5, 10–40 cm, with 1 cauline leaf proximally or near middle. Basal leaves 3–7(10); petiole 2–16 cm; blade reniform, cordate or ovate-cordate, 1–4 × 1–4.5 cm, base deeply cordate to subcordate, apex rounded, apiculate. Flower 2–4.5 cm in diam.; hypanthium turbinate or campanulate. Sepals oblong, ovate to obovate, 4–13 × 2–8 mm, margin entire, apex rounded-obtuse. Petals white, sometimes green at base, obovate or oblong-obovate, 8–25 × 5–12 mm, base attenuate, margin erose in proximal 1/3, apex rounded or acute. Anthers ellipsoid, connective projected at apex into a lanceolate appendage, to 5 mm; filaments ca. 5.5 mm; staminodes 3–6 mm, shallowly 3-lobed or to half their length, rarely lateral ones 2-lobulate, lateral lobes usually wider than central one. Ovary superior, subglobose; stigma 3-lobed. Capsule obovoid with 3 thickened, longitudinal angles. Seeds brown, glossy, oblong. 2n = 14.</p></tp:treatment-sec><tp:treatment-sec><!--Section generated to contain objects referenced in tp:taxon-treatment.--><fig id="F2" position="float" orientation="portrait"><label>Figure 2.</label><caption><p><italic><tp:taxon-name><tp:taxon-name-part taxon-name-part-type="genus" reg="Parnassia">Parnassia</tp:taxon-name-part><tp:taxon-name-part taxon-name-part-type="species" reg="delavayi">delavayi</tp:taxon-name-part></tp:taxon-name></italic>, lectotype (P05556394).</p></caption><graphic xmlns:xlink="http://www.w3.org/1999/xlink" xlink:href="phytokeys-114-043-g002.jpg" position="float" orientation="portrait" xlink:type="simple" id="oo_252462.jpg"/></fig><fig id="F3" position="float" orientation="portrait"><label>Figure 3.</label><caption><p><italic><tp:taxon-name><tp:taxon-name-part taxon-name-part-type="genus" reg="Parnassia">Parnassia</tp:taxon-name-part><tp:taxon-name-part taxon-name-part-type="species" reg="leptophylla">leptophylla</tp:taxon-name-part></tp:taxon-name></italic>, lectotype (PE00866146).</p></caption><graphic xmlns:xlink="http://www.w3.org/1999/xlink" xlink:href="phytokeys-114-043-g003.jpg" position="float" orientation="portrait" xlink:type="simple" id="oo_252463.jpg"/></fig></tp:treatment-sec><ref-list><ref id="B18"><mixed-citation xmlns:xlink="http://www.w3.org/1999/xlink" xlink:type="simple"><person-group><name name-style="western"><surname>Shu</surname><given-names>YM</given-names></name><name name-style="western"><surname>Yu</surname><given-names>HY</given-names></name><name name-style="western"><surname>Mu</surname><given-names>XY</given-names></name><name name-style="western"><surname>Zhang</surname><given-names>ZX</given-names></name></person-group> (<year>2017</year>) <article-title>Checklist and typification of <italic><tp:taxon-name><tp:taxon-name-part taxon-name-part-type="genus">Parnassia</tp:taxon-name-part></tp:taxon-name></italic> (<tp:taxon-name><tp:taxon-name-part taxon-name-part-type="family">Celastraceae</tp:taxon-name-part></tp:taxon-name>).</article-title><source>Phytotaxa</source><volume>309</volume>(<issue>1</issue>): <fpage>1</fpage>–<lpage>22</lpage>. <ext-link xlink:type="simple" ext-link-type="doi" xlink:href="10.11646/phytotaxa.309.1.1">https://doi.org/10.11646/phytotaxa.309.1.1</ext-link></mixed-citation></ref></ref-list></tp:taxon-treatment>
